# Supplementary material for: Multifunctional Nanocomposite Hydrogel with Enhanced Chemodynamic Therapy and Starvation Therapy for Inhibiting Postoperative Tumor Recurrence
Source: Int J Mol Sci. 2024 Oct 25;25(21):11465. doi: 10.3390/ijms252111465 (PMC11547091; doi:10.3390/ijms252111465)
Supplement: Supplementary file 1 [file ijms-25-11465-s001.zip]

Archive with 1 entries (1 files):
- ijms-3262537-supplementary.pdf
